# Supplementary material for: Dabrafenib Alters MDSC Differentiation and Function by Activation of GCN2
Source: Cancer Res Commun. 2024 Mar 13;4(3):765–84. doi: 10.1158/2767-9764.CRC-23-0376 (PMC10936428; doi:10.1158/2767-9764.CRC-23-0376)
Supplement: Supplementary Table s1 [file crc-23-0376-s05.xlsx]

## Sheet: Supp Table A - Antibodies FACs
	Supplementary Table s1. Antibodies and reagents used for flow cytometry and FACSorting
	Target	Fluorochrome	Clone	Citation		Other	Fluorochrome	Company	Cat #
	B220	PE-Cy7	RA3-6B2	BioLegend Cat# 103222 (also 103221), RRID:AB_313005		Viability Dye eFluor450	eFluor450	eBioscience	65-0863-18
	c-kit	APC	2B8	BioLegend Cat# 105812 (also 105811), RRID:AB_313221		Viability Dye eFluor506	eFluor506	eBioscience	65-0866-14
	CD11b	BV605	M1/70	BioLegend Cat# 101257 (also 101237), RRID:AB_2565431
	CD11b	PE-Cy7	M1/70	BioLegend Cat# 101216 (also 101215), RRID:AB_312799
	CD11c	BuV737	HL3	BD Biosciences Cat# 612796, RRID:AB_2870123
	CD11c	APC-Cy7	N418	BioLegend Cat# 117319 (also 117320), RRID:AB_528735
	CD19	PE-Cy7	6D5	BioLegend Cat# 115520 (also 115519), RRID:AB_313655
	CD19	BuV395	1D3	BioLegend Cat# 100220 (also 100219), RRID:AB_1732057
	CD3	PE-Cy7	17A2	BioLegend Cat# 100220 (also 100219), RRID:AB_1732057
	CD3	PE	17A2	BioLegend Cat# 100206 (also 100205), RRID:AB_312663
	CD45	FITC	30-F11	BioLegend Cat# 103108 (also 103107), RRID:AB_312973
	CD45	AlexaFluor700	30-F11	BioLegend Cat# 103128 (also 103127), RRID:AB_493715
	F4/80	PE	BM8	BioLegend Cat# 123110 (also 123109), RRID:AB_893486
	Gr1	PE-Cy7	RB6-8C5	BioLegend Cat# 108415 (also 108416), RRID:AB_313380
	Gr1	BuV737	RB6-8c5	BD Biosciences Cat# 741712, RRID:AB_2871086
	Ly6C	AlexaFluor647	HK1.4	BioLegend Cat# 128009 (also 128010), RRID:AB_1236551
	Ly6G	APC-Cy7	1A8	BioLegend Cat# 127624 (also 127623), RRID:AB_10640819
	Ly6G	PE	1A8	BioLegend Cat# 127608 (also 127607), RRID:AB_1186099
	MHCII	FITC	M5/114.152	BioLegend Cat# 107605 (also 107606), RRID:AB_313320
	NK1.1	PE-Cy7	PK136	BioLegend Cat# 108714 (also 108713), RRID:AB_389364
	Sca-1	FITC	D7	Thermo Fisher Scientific Cat# 11-5981-81, RRID:AB_465332
	Ter119	PE-Cy7	TER-119	BioLegend Cat# 116221 (also 116222), RRID:AB_2137789
	Thy1.1	APC	H1S51	Thermo Fisher Scientific Cat# 17-0900-82, RRID:AB_469420
	TruStain Fc blocking buffer	Not applicable	Not applicable	BioLegend Cat# 101320 (also 101319), RRID:AB_1574975
