# Supplementary material for: Dabrafenib Alters MDSC Differentiation and Function by Activation of GCN2
Source: Cancer Res Commun. 2024 Mar 13;4(3):765–84. doi: 10.1158/2767-9764.CRC-23-0376 (PMC10936428; doi:10.1158/2767-9764.CRC-23-0376)
Supplement: Supplementary Table s2 [file crc-23-0376-s06.xlsx]

## Sheet: Supp Table B - qPCR primers
	Supplementary Table s2. List of primers used in qPCR
	Gene	Sense	Sequence 3' - 5'
	Aldh18a1	Forward	ATCGTCCCCATCGTCAACAC
		Reverse	AACACTAATCACATTTACCCCCTG
	Arg1	Forward	GAAAGGAAAGTTCCCAGATGTACC
		Reverse	AGGGTCTACGTCTCGCAAGC
	Asns	Forward	TCCCGTGCAGTGTCTGAGTG
		Reverse	GCAGCAGTTGGTGTATCCATTG
	Atf4	Forward	GAGCTTCCTGAACAGCGAAGTG
		Reverse	TGGCCACCTCCAGATAGTCATC
	Cox6a2	Forward	TGACCTTTGTGCTGGCTCTT
		Reverse	CGAAGGGCTTGGTTCGGAT
	Ldha	Forward	CGTGCACTAGCGGTCTCAAA
		Reverse	AACAGCACCAACCCCAACAA
	Nos2	Forward	CGTGGCTTTGGGCTCCTC
		Reverse	CACCAAGCTGAACTTGAGCG
	Pparg	Forward	TCGCTGATGCCACTGCCTATG
		Reverse	GAGAGGTCCACAGAGCTGATT
	Slc2a1	Forward	CCAGCAGCAAGAAGGTGAC
		Reverse	ATGTTTGATTGTAGAACT
	Slc16a3	Forward	GCGGTAACAGGTGAAAGCAG
		Reverse	GGGAAGGCGTAGGAGAAACC
	18s	Forward	GTAACCCGTTGAACCCCATT
		Reverse	CCATCCAATCGGTAGTAGCG
