# Supplementary material for: Dabrafenib Alters MDSC Differentiation and Function by Activation of GCN2
Source: Cancer Res Commun. 2024 Mar 13;4(3):765–84. doi: 10.1158/2767-9764.CRC-23-0376 (PMC10936428; doi:10.1158/2767-9764.CRC-23-0376)
Supplement: Supplementary Table s3 [file crc-23-0376-s07.xlsx]

## Sheet: Supp Table C - Antibodies WB
	Supplementary Table s3. Antibodies used for western blot
	Target	Clone	Citation
	4E-BP1	53H11	Cell Signaling Technology Cat# 9644 (also 9644S, 9644P), RRID:AB_2097841
	p38	D13E1	Cell Signaling Technology Cat# 8690 (also 8690S, 8690T, 8690L, 8690P), RRID:AB_10999090
	ERK (p44/p42)	137F5	Cell Signaling Technology Cat# 4695 (also 4695P, 4695S), RRID:AB_390779
	EIF2α	L57A5	Cell Signaling Technology Cat# 2103, RRID:AB_836874
	phospho-4E-BP1 (Thr37/46)	236B4	Cell Signaling Technology Cat# 2855 (also 2855L, 2855S, 2855P), RRID:AB_560835
	phospho-p38 (Thr180/Tyr182)	D3F9	Cell Signaling Technology Cat# 4511, RRID:AB_2139682
	phospho-ERK (p44/p42) (Thr202/Tyr204)	D13.14.4E	Cell Signaling Technology Cat# 4370 (also 4370L, 4370S, 4370P, 4370T), RRID:AB_2315112
	phospho-EIF2α (Ser51)	D9G8	Cell Signaling Technology Cat# 3398 (also 3398S, 3398P), RRID:AB_2096481
	β-Actin(HRP Conjugate)	13E5	Cell Signaling Technology Cat# 5125 (also 5125S), RRID:AB_1903890
	Anti-rabbit IgG, HRP-linked		Cell Signaling Technology Cat# 7074 (also 7074S, 7074V, 7074P2), RRID:AB_2099233
	Anti-mouse IgG, HRP-linked		Cell Signaling Technology Cat# 7076 (also 7076S, 7076V, 7076P2), RRID:AB_330924
