# Supplementary material for: Dabrafenib Alters MDSC Differentiation and Function by Activation of GCN2
Source: Cancer Res Commun. 2024 Mar 13;4(3):765–84. doi: 10.1158/2767-9764.CRC-23-0376 (PMC10936428; doi:10.1158/2767-9764.CRC-23-0376)
Supplement: Supplementary Table s4 [file crc-23-0376-s08.xlsx]

## Sheet: Supp Table D - GEO data
	Supplementary Table s4. Data sets deposited on GEO respository used for annotation of scRNAseq clusters
	GSE	GSM	ID for annotation
	GSE205016	GSM6204172	Bone marrow precursors
	GSE191308	GSM5743382	Bone marrow ILC2
	GSE206600	GSM6257588	Total bone marrow cells
	GSE165844	GSM5050967	Bone marrow HSC
	GSE165844	GSM5050972	Bone marrow MPP
	GSE207063	GSM6276592	Bone marrow monocytes_Male
	GSE207063	GSM6276594	Bone marrow monocytes_Female
	GSE211102	GSM6450183	Bone marrow precursors cKIT+
	GSE211102	GSM6450184	Bone marrow basophils and mast cell precursors_cKIT-
	GSE217595	GSM6722209	Bone marrow, peripheral blood and lung neutrophils (pooled)
	GSE205728	GSM6222356	Bone marrow LSK, HSC and MPP
	GSE216166	GSM6659732	Bone marrow CD11b+ cells
	GSE216166	GSM6659730	Blood CD11b+ cells
	GSE216166	GSM6659734	Spleen CD11b+ cells
	GSE117176	GSM3272968	M0_Macrophage
	GSE117176	GSM3272969	M1_Macrophage
	GSE117176	GSM3272970	M2_Macrophage
	GSE118245	GSM3323499	Intratumoral Neutrophils - tumor bearing mice
	GSE118245	GSM3323500	PBMC Neutrophils - tumor bearing mice
	GSE200445	GSM6033801	PBMC Neutrophils - healthy mice
	GSE200445	GSM6033802	PBMC Neutrophils - healthy mice
	GSE200445	GSM6033803	Peritoneal mature Neutrophils
	GSE200445	GSM6033804	Peritoneal mature Neutrophils
	GSE200445	GSM6033805	Peritoneal immature Neutrophils
	GSE200445	GSM6033806	Peritoneal immature Neutrophils
	GSE145247	GSM4310153_LSK	Bone marrow LSK
	GSE117131	GSM3271853	Bone marrow Neutrophils - healthy mice
	GSE117131	GSM3271859	Bone marrow Neutrophils - healthy mice
	GSE117131	GSM3271855	Bone marrow Neutrophils - healthy mice
	GSE117131	GSM3271861	Bone marrow Neutrophils - healthy mice
	GSE117131	GSM3271857	Bone marrow Neutrophils - healthy mice
	GSE117131	GSM3271863	Bone marrow Neutrophils - healthy mice
	GSE117131	GSM3271852	Bone marrow Neutrophils - tumor bearing mice
	GSE117131	GSM3271858	Bone marrow Neutrophils - tumor bearing mice
	GSE117131	GSM3271854	Bone marrow Neutrophils - tumor bearing mice
	GSE117131	GSM3271860	Bone marrow Neutrophils - tumor bearing mice
	GSE117131	GSM3271856	Bone marrow Neutrophils - tumor bearing mice
	GSE117131	GSM3271862	Bone marrow Neutrophils - tumor bearing mice
	GSE168158	GSM5130034	Bone marrow developing B cells
	GSE168158	GSM51300342	Bone marrow developing B cells
